# Supplementary material for: Serum Galectin-3 Level Is Positively Associated with Endothelial Dysfunction in Patients with Chronic Kidney Disease Stage 3 to 5
Source: Toxins (Basel). 2021 Jul 29;13(8):532. doi: 10.3390/toxins13080532 (PMC8402460; doi:10.3390/toxins13080532)
Supplement: Supplementary file 1 [file toxins-13-00532-s001.zip]

Archive with 1 entries (1 files):
- toxins-1303995-Supplementary.pdf
